# Supplementary material for: Effectiveness of β-TriCalcium Phosphate for Alveolar Ridge Preservation: A Systematic Review
Source: J Funct Biomater. 2026 May 15;17(5):247. doi: 10.3390/jfb17050247 (PMC13207125; doi:10.3390/jfb17050247)
Supplement: Supplementary file 1 [file jfb-17-00247-s001.zip]

Archive with 2 entries (2 files):
- Supplementary Table S1, S2.pdf
- Supplementary Table S3.pdf
